# Supplementary material for: Supplementary data for a focused review and meta-analysis of 1H-MRS studies on cerebral glutamate and GABA levels in high-risk of psychosis states
Source: Data Brief. 2019 Dec 4;28:104920. doi: 10.1016/j.dib.2019.104920 (PMC6920491; doi:10.1016/j.dib.2019.104920)
Supplement: Multimedia component 1 [file mmc1.xlsx]

## Sheet: Studies
Thakkar 2017	7T Proton Magnetic Resonance Spectroscopy of Gamma-Aminobutyric Acid, Glutamate, and Glutamine Reveals Altered Concentrations in Patients With Schizophrenia and Healthy Siblings
Grent-'t-Jong 2018	Resting-state gamma-band power alterations in schizophrenia reveal E/I-balance abnormalities across illness-stages
Capizzano 2011	Magnetic resonance spectroscopy of limbic structures displays metabolite differences in young unaffected relatives of schizophrenia probands
Byun 2009	Depressive Symptoms and Brain Metabolite Alterations in Subjects at Ultra-high Risk for Psychosis: A Preliminary Study
Bloemen 2011	Hippocampal glutamate levels and striatal dopamine D(2/3) receptor occupancy in subjects at ultra high risk of psychosis
Block 2000	Decreased frontal lobe ratio of N-acetyl aspartate to choline in familial schizophrenia: a proton magnetic resonance spectroscopy study
Yoo 2009	Proton magnetic resonance spectroscopy in subjects with high genetic risk of schizophrenia: investigation of anterior cingulate, dorsolateral prefrontal cortex and thalamus
Wood 2010	Hippocampal pathology in individuals at ultra-high risk for psychosis: a multi-modal magnetic resonance study
Tibbo 2004	3-T proton MRS investigation of glutamate and glutamine in adolescents at high genetic risk for schizophrenia
Marenco 2016	Prefrontal GABA Levels Measured With Magnetic Resonance Spectroscopy in Patients With Psychosis and Unaffected Siblings
Lutkenhoff 2010	Proton MRS in twin pairs discordant for schizophrenia
Wang 2016	Reduced gamma-Aminobutyric Acid and Glutamate+Glutamine Levels in Drug-Naive Patients with First-Episode Schizophrenia but Not in Those at Ultrahigh Risk
Valli 2011	Altered medial temporal activation related to local glutamate levels in subjects with prodromal signs of psychosis
Tandon 2013	Brain metabolite alterations in young adults at familial high risk for schizophrenia using proton magnetic resonance spectroscopy
Stone 2009	Glutamate dysfunction in people with prodromal symptoms of psychosis: relationship to gray matter volume
Shendyapina 2015	Information processing and brain metabolic characteristics in patients at ultra-high risk for endogenous psychosis. [Russian]
Shakory 2018	Hippocampal glutamate metabolites and glial activation in clinical high risk and first episode psychosis
Purdon 2008	Elevated 3T proton MRS glutamate levels associated with poor Continuous Performance Test (CPT-0X) scores and genetic risk for schizophrenia
Nenadic 2015	Associations of hippocampal metabolism and regional brain grey matter in neuroleptic-naive ultra-high-risk subjects and first-episode schizophrenia
Natsubori 2014	Reduced frontal glutamate + glutamine and N-acetylaspartate levels in patients with chronic schizophrenia but not in those at clinical high risk for psychosis or with first-episode schizophrenia
Modinos 2018	Cortical GABA in subjects at ultra-high risk of psychosis: Relationship to negative prodromal symptoms
Menschikov 2016	(1)H-MRS and MEGA-PRESS pulse sequence in the study of balance of inhibitory and excitatory neurotransmitters in the human brain of ultra-high risk of schizophrenia patients
Liemburg 2016	Prefrontal NAA and Glx Levels in Different Stages of Psychotic Disorders: a 3T 1H-MRS Study
Keshavan 2009	Striatal metabolic alterations in non-psychotic adolescent offspring at risk for schizophrenia: A <sup>1</sup>H spectroscopy study
Egerton 2014	Relationship Between Brain Glutamate Levels and Clinical Outcome in Individuals at Ultra High Risk of Psychosis
DeLaFuente-Sandoval 2015	Cortico-striatal GABAergic and glutamatergic dysregulations in subjects at ultra-high risk for psychosis investigated with proton magnetic resonance spectroscopy
delaFuente-Sandoval 2011	Higher levels of glutamate in the associative-striatum of subjects with prodromal symptoms of schizophrenia and patients with first-episode psychosis
DaSilva 2019	GABA levels and TSPO expression in people at clinical high risk for psychosis and healthy volunteers: a PET-MRS study

## Sheet: Thakkar 2017
Agreed
Study Identification
Sponsorship source	-
Country	The Netherlands
Setting	-
Comments	-
Authors name	Katharine N. Thakkar
Institution	Departments of Psychiatry, University Medical Center Utrecht, Utrecht
Email	kthakkar@msu.edu.
Address	Department ofPsychology, Michigan State University, 316 Physics Road, Room 110C,East Lansing, MI 48824
Methods
Design	Case-control study
Group	-
MRS	For each participant, one scan session was performed in a 7Twhole-body magnetic resonance (MR) scanner (Philips Med-ical Systems, Cleveland, OH) to acquire1H-MRS and ana-tomic images. A second session was performed in a 3Tscanner to acquire a high-resolution T1-weighted anatomicimage that was later used for segmenting the1H-MRS voxelinto different tissue types. The 3T images generally have moreho…
Population
Inclusion criteria	The study was completed by 68 participants. There were 21patients with schizophrenia or schizoaffective disorder (SZPgroup) recruited from the Genetic Risk and Outcome inPsychosis study (65) and from treatment-seeking patients ata hospital in The Netherlands. Also from the Genetic Risk andOutcome in Psychosis study, 23 healthy siblings of patientswith schizophrenia (REL group) were recruited. Thr…
Exclusion criteria	-
Group differences	-
	Control	HR	Overall
Age (Years)	33.9 (9.3)	31.2 (5.2)	t=1.2 p=.23
Sex (Female/Male)	8/16	8/15	χ2=0.01 t=.92
IQ	100.6 (13.0)	101.2 (14.0)	t=0.2 p=.88
Education	7.4 (1.1)	6.4 (1.7)	t=2.4 p=.02
Handedness	0.76 (0.57)	0.87 (0.29)	t=0.8 p=.42
Social functioning	125.8 (6.3)	125.4 (5.3)	t=0.2 p=.82
Smoking (%)	14.3	30.4	χ2=1.6 p=.2
Interventions
	Control	HR
Outcomes
Occipital cortex - GABA
	Baseline
	mean	SD	N
Control	2.55	0.49	24
HR	2.56	0.41	23
Occipital cortex - Glu
	Baseline
	mean	SD	N
Control	10.14	1.3	24
HR	9.28	1.09	23
Occipital cortex - Gln
	Baseline
	mean	SD	N
Control	1.85	0.55	24
HR	1.57	0.69	23
Occipital cortex - Glx
	Baseline
	mean	SD	N
Control	12	1.5	24
HR	10.84	1.66	23
Right striatum - GABA
	Baseline
	mean	SD	N
Control	2.58	0.72	24
HR	2.49	0.62	23
Right striatum - Glu
	Baseline
	mean	SD	N
Control	9.5	1.59	24
HR	9.55	1.43	23
Right striatum - Gln
	Baseline
	mean	SD	N
Control	3.03	1.13	24
HR	2.48	1	23
Right striatum - Glx
	Baseline
	mean	SD	N
Control	12.54	2.47	24
HR	12.04	1.93	23
Left striatum - GABA
	Baseline
	mean	SD	N
Control	2.14	0.67	24
HR	1.89	0.61	23
Left striatum - Glu
	Baseline
	mean	SD	N
Control	7.55	1.54	24
HR	7.43	1.45	23
Left striatum - Gln
	Baseline
	mean	SD	N
Control	3.5	1.69	24
HR	3.38	1.45	23
Left striatum - Glx
	Baseline
	mean	SD	N
Control	11.04	2.21	24
HR	10.8	2.09	23
Christina Wenneberg
Study Identification
Sponsorship source
Country	The Netherlands
Setting
Comments
Authors name	Katharine N. Thakkar
Institution	Departments of Psychiatry, University Medical Center Utrecht, Utrecht
Email	kthakkar@msu.edu.
Address	Department ofPsychology, Michigan State University, 316 Physics Road, Room 110C,East Lansing, MI 48824
Methods
Design	Case-control study
Group
MRS	For each participant, one scan session was performed in a 7Twhole-body magnetic resonance (MR) scanner (Philips Med-ical Systems, Cleveland, OH) to acquire1H-MRS and ana-tomic images. A second session was performed in a 3Tscanner to acquire a high-resolution T1-weighted anatomicimage that was later used for segmenting the1H-MRS voxelinto different tissue types. The 3T images generally have moreho…
Population
Inclusion criteria	The study was completed by 68 participants. There were 21patients with schizophrenia or schizoaffective disorder (SZPgroup) recruited from the Genetic Risk and Outcome inPsychosis study (65) and from treatment-seeking patients ata hospital in The Netherlands. Also from the Genetic Risk andOutcome in Psychosis study, 23 healthy siblings of patientswith schizophrenia (REL group) were recruited. Thr…
Exclusion criteria
Group differences
	Control	HR	Overall
Age (Years)	33.9 (9.3)	31.2 (5.2)	t=1.2 p=.23
Sex (Female/Male)	8/16	8/15	χ2=0.01 t=.92
IQ	100.6 (13.0)	101.2 (14.0)	t=0.2 p=.88
Education	7.4 (1.1)	6.4 (1.7)	t=2.4 p=.02
Handedness	0.76 (0.57)	0.87 (0.29)	t=0.8 p=.42
Social functioning	125.8 (6.3)	125.4 (5.3)	t=0.2 p=.82
Smoking (%)	14.3	30.4	χ2=1.6 p=.2
Interventions
	Control	HR
Outcomes
Occipital cortex - GABA
	Baseline
	mean	SD	N
Control	2.55	0.49	24
HR	2.56	0.41	23
Occipital cortex - Glu
	Baseline
	mean	SD	N
Control	10.14	1.3	24
HR	9.28	1.09	23
Occipital cortex - Gln
	Baseline
	mean	SD	N
Control	1.85	0.55	24
HR	1.57	0.69	23
Occipital cortex - Glx
	Baseline
	mean	SD	N
Control	12	1.5	24
HR	10.84	1.66	23
Right striatum - GABA
	Baseline
	mean	SD	N
Control	2.58	0.72	24
HR	2.49	0.62	23
Right striatum - Glu
	Baseline
	mean	SD	N
Control	9.5	1.59	24
HR	9.55	1.43	23
Right striatum - Gln
	Baseline
	mean	SD	N
Control	3.03	1.13	24
HR	2.48	1	23
Right striatum - Glx
	Baseline
	mean	SD	N
Control	12.54	2.47	24
HR	12.04	1.93	23
Left striatum - GABA
	Baseline
	mean	SD	N
Control	2.14	0.67	24
HR	1.89	0.61	23
Left striatum - Glu
	Baseline
	mean	SD	N
Control	7.55	1.54	24
HR	7.43	1.45	23
Left striatum - Gln
	Baseline
	mean	SD	N
Control	3.5	1.69	24
HR	3.38	1.45	23
Left striatum - Glx
	Baseline
	mean	SD	N
Control	11.04	2.21	24
HR	10.8	2.09	23
Christina Wenneberg
Study Identification
Sponsorship source
Country
Setting
Comments
Authors name
Institution
Email
Address
Methods
Design
Group
MRS
Population
Inclusion criteria
Exclusion criteria
Group differences
	Control	HR	Overall
Age (Years)
Sex (Female/Male)
IQ
Education
Handedness
Social functioning
Smoking (%)
Interventions
	Control	HR
Outcomes
Occipital cortex - GABA
	Baseline
	mean	SD	N
Control
HR
Occipital cortex - Glu
	Baseline
	mean	SD	N
Control
HR
Occipital cortex - Gln
	Baseline
	mean	SD	N
Control
HR
Occipital cortex - Glx
	Baseline
	mean	SD	N
Control
HR
Right striatum - GABA
	Baseline
	mean	SD	N
Control
HR
Right striatum - Glu
	Baseline
	mean	SD	N
Control
HR
Right striatum - Gln
	Baseline
	mean	SD	N
Control
HR
Right striatum - Glx
	Baseline
	mean	SD	N
Control
HR
Left striatum - GABA
	Baseline
	mean	SD	N
Control
HR
Left striatum - Glu
	Baseline
	mean	SD	N
Control
HR
Left striatum - Gln
	Baseline
	mean	SD	N
Control
HR
Left striatum - Glx
	Baseline
	mean	SD	N
Control
HR

## Sheet: Grent-'t-Jong 2018
Agreed
Study Identification
Sponsorship source	-
Country	UK, Germany, Switzerland, Norway, and Australia
Setting	-
Comments	-
Authors name	Tineke Grent-’t-Jong
Institution	Institute of Neuroscience and Psychology, University of Glasgow, Glasgow, UnitedKingdom
Email	Peter.Uhlhaas@glasgow.ac.uk
Address	Peter J Uhlhaas, Institute of Neuroscience and Psychology, University of Glasgow, Glasgow, UnitedKingdom
Methods
Design	Case-control study
Group	-
MRS	MEGAPRESS MR-Spectroscopy was used to measure GABA and Glutamate/Glutamine (Glx) concen-trations in the CHR and CON1 participants, focused on a 222 cm voxel covering the right mid-dle occipital gyrus (Figure 5). Data from 69 CHR participants and 35 controls were of sufficientlyhigh quality to use for further analyses. Results from one-way repeated-measures ANOVAs showedthat, compared to controls,…
Population
Inclusion criteria	Participants meeting clinical high-risk (CHR) criteria (n = 88),21 first episode (FEP) patients and 34 chronic ScZ-patients
Exclusion criteria	-
Group differences	PANSS and neu-rocognition-data were available only for a subset of chronic and FEP-patients. The chronic ScZ-groupwas significantly older than the control participants. There were also significantly more females inthe CHR than in the FEP and chronic ScZ-groups. FEP patients were characterized by higher ratingson the Excitation, Cognitive, Positive and Depression PANSS subscales and total PANSS-sc…
	Control	HR	Overall
Age (mean/SEM)	22.7/0.5	22.0/0.5	-
Sex (mean/SEM) female/male	33/15	67/21	-
Education (mean/SEM), years	16.6/0.4	15.5/0.5	-
BACS (mean/SEM)	-	-	-
Verbal Memory	0.23/0.17	-0.36/0.17	-
Digit Sequencing	-0.07/0.11	-0.39/0.12	-
Token Motor Task	0.28/0.16	-0.64/0.15	-
Verbal Fluency	0.38/0.19	0.15/0.12	-
Symbol Coding	0.62/0.16	-0.04/0.14	-
Tower of London	0.28/0.10	0.18/0.12	-
COMPOSITE score	0.46/0.10	-0.31/0.14	-
CAARMS (mean/SEM)	-	-	-
Unusual Thought Content	3.6/1.4	5.2/0.8	-
Non-bizarre Ideas	5.6/1.1	9.9/0.8	-
Perceptual Abnormalities	3.9/0.7	8.1/0.7	-
Disorganized Speech	3.8/0.9	4.3/0.6	-
TOTAL	16.8/2.9	27.6/1.8	-
Global Functioning (GAF; mean/SEM)	87.4/1.0	59.8/1.2	-
MEDICATION	-	-	-
None	46	39	-
Anti-psychotic	0	1	-
Mood-stabilizer	0	1	-
Anti-depressant	0	20	-
Ani-convulsant	0	0	-
Other	0	11	-
Multiple	2	16	-
Interventions
	Control	HR
Outcomes
RMOG - Glx
	Baseline
	mean	SD	N
Control	5.33617	1.18513	35
HR	6.09701	2.00525	69
RMOG - GABA
	Baseline
	mean	SD	N
Control	2.30611	0.505573	36
HR	2.25465	0.481227	69
Christina Wenneberg
Study Identification
Sponsorship source
Country	UK, Germany, Switzerland, Norway, and Australia
Setting
Comments
Authors name	Tineke Grent-’t-Jong
Institution	Institute of Neuroscience and Psychology, University of Glasgow, Glasgow, UnitedKingdom
Email	Peter.Uhlhaas@glasgow.ac.uk
Address	Peter J Uhlhaas, Institute of Neuroscience and Psychology, University of Glasgow, Glasgow, UnitedKingdom
Methods
Design	Case-control study
Group
MRS	MEGAPRESS MR-Spectroscopy was used to measure GABA and Glutamate/Glutamine (Glx) concen-trations in the CHR and CON1 participants, focused on a 222 cm voxel covering the right mid-dle occipital gyrus (Figure 5). Data from 69 CHR participants and 35 controls were of sufficientlyhigh quality to use for further analyses. Results from one-way repeated-measures ANOVAs showedthat, compared to controls,…
Population
Inclusion criteria	Participants meeting clinical high-risk (CHR) criteria (n = 88),21 first episode (FEP) patients and 34 chronic ScZ-patients
Exclusion criteria
Group differences	PANSS and neu-rocognition-data were available only for a subset of chronic and FEP-patients. The chronic ScZ-groupwas significantly older than the control participants. There were also significantly more females inthe CHR than in the FEP and chronic ScZ-groups. FEP patients were characterized by higher ratingson the Excitation, Cognitive, Positive and Depression PANSS subscales and total PANSS-sc…
	Control	HR	Overall
Age (mean/SEM)	22.7/0.5	22.0/0.5	-
Sex (mean/SEM) female/male	33/15	67/21	-
Education (mean/SEM), years	16.6/0.4	15.5/0.5	-
BACS (mean/SEM)
Verbal Memory	0.23/0.17	-0.36/0.17	-
Digit Sequencing	-0.07/0.11	-0.39/0.12	-
Token Motor Task	0.28/0.16	-0.64/0.15	-
Verbal Fluency	0.38/0.19	0.15/0.12	-
Symbol Coding	0.62/0.16	-0.04/0.14	-
Tower of London	0.28/0.10	0.18/0.12	-
COMPOSITE score	0.46/0.10	-0.31/0.14	-
CAARMS (mean/SEM)
Unusual Thought Content	3.6/1.4	5.2/0.8	-
Non-bizarre Ideas	5.6/1.1	9.9/0.8	-
Perceptual Abnormalities	3.9/0.7	8.1/0.7	-
Disorganized Speech	3.8/0.9	4.3/0.6	-
TOTAL	16.8/2.9	27.6/1.8	-
Global Functioning (GAF; mean/SEM)	87.4/1.0	59.8/1.2	-
MEDICATION
None	46	39	-
Anti-psychotic	0	1	-
Mood-stabilizer	0	1	-
Anti-depressant	0	20	-
Ani-convulsant	0	0	-
Other	0	11	-
Multiple	2	16	-
Interventions
	Control	HR
Outcomes
RMOG - Glx
	Baseline
	mean	SD	N
Control	5.33617	1.18513	35
HR	6.09701	2.00525	69
RMOG - GABA
	Baseline
	mean	SD	N
Control	2.30611	0.505573	36
HR	2.25465	0.481227	69
Christina Wenneberg
Study Identification
Sponsorship source
Country
Setting
Comments
Authors name
Institution
Email
Address
Methods
Design
Group
MRS
Population
Inclusion criteria
Exclusion criteria
Group differences
	Control	HR	Overall
Age (mean/SEM)
Sex (mean/SEM) female/male
Education (mean/SEM), years
BACS (mean/SEM)
Verbal Memory
Digit Sequencing
Token Motor Task
Verbal Fluency
Symbol Coding
Tower of London
COMPOSITE score
CAARMS (mean/SEM)
Unusual Thought Content
Non-bizarre Ideas
Perceptual Abnormalities
Disorganized Speech
TOTAL
Global Functioning (GAF; mean/SEM)
MEDICATION
None
Anti-psychotic
Mood-stabilizer
Anti-depressant
Ani-convulsant
Other
Multiple
Interventions
	Control	HR
Outcomes
RMOG - Glx
	Baseline
	mean	SD	N
Control
HR
RMOG - GABA
	Baseline
	mean	SD	N
Control
HR

## Sheet: Capizzano 2011
Agreed
Study Identification
Sponsorship source	-
Country	USA
Setting	-
Comments	-
Authors name	Aristides A. Capizzano
Institution	Department of Radiology, Division of Neuroradiology, University of Iowa Carver College of Medicine
Email	aristides-capizzano@uiowa.edu
Address	Department of Radiology, Division of Neuroradiology, University of Iowa Carver College of Medicine, 200 Hawkins Drive, Iowa City, IA 52242, USA
Methods
Design	Case-control study
Group	-
MRS	All imaging studies were performed in a 3 T MRI scanner (MagnetomTim Trio; Siemens) using the manufacturer's 8 channel head coil. The MRIprotocol included the following sequences: 1) coronal T1 3DMPRAGE:TR/TE/TI=2530/3.34/1100, 1 NEX,flip angle=10°, FOV=260 mm, 1.5 mm thick, voxel size=1.4×1×1.5 mm, 2) coronal T2 TSE: TR/TE=5340/14, FOV=260 mm, 3 mm thick, voxel size=1.4×1×3 mm,3) water suppresse…
Population
Inclusion criteria	The 61 subjects in this study comprised 36 relatives of schizophreniaprobands (first degree=16, second degree=20) and 25 healthynormal volunteers (HNV) with no family history of schizophrenia.After complete description of the study, all subjects provided writteninformed consent for participation and the study was approved by thelocal IRB. Relatives of schizophrenia probands were recruited eithert…
Exclusion criteria	-
Group differences	-
	Control	2nd degree GHR	HR	Overall
Age (years)	20.23 (2.86)	19.51 (3.06)	19.31 (2.34)	X2/F=1.18, p=0.28
Males (%)	60	55	68.75	0.71 (0.70)
Psychiatric diagnosis	0	4	3	-
Interventions
	Control	2nd degree GHR	HR
Outcomes
Left hippocampus - Glx/Cho
	Baseline
	mean	SD	N
Control	6.41	1.16	24
2nd degree GHR	6.52	1.24	20
HR	5.54	1.29	15
Left hippocampus - Glx
	Baseline
	mean	SD	N
Control	1.89	0.3	24
2nd degree GHR	1.96	0.31	20
HR	1.76	0.3	15
Anterior cingulate - Glx/Cho
	Baseline
	mean	SD	N
Control	9.44	1.96	20
2nd degree GHR	9.01	2.15	12
HR	10.18	1.53	12
ACC - Glx
	Baseline
	mean	SD	N
Control	2.11	0.41	20
2nd degree GHR	2.08	0.34	12
HR	2.33	0.32	12
Christina Wenneberg
Study Identification
Sponsorship source
Country	USA
Setting
Comments
Authors name	Aristides A. Capizzano
Institution	Department of Radiology, Division of Neuroradiology, University of Iowa Carver College of Medicine
Email	aristides-capizzano@uiowa.edu
Address	Department of Radiology, Division of Neuroradiology, University of Iowa Carver College of Medicine, 200 Hawkins Drive, Iowa City, IA 52242, USA
Methods
Design	Case-control study
Group
MRS	All imaging studies were performed in a 3 T MRI scanner (MagnetomTim Trio; Siemens) using the manufacturer's 8 channel head coil. The MRIprotocol included the following sequences: 1) coronal T1 3DMPRAGE:TR/TE/TI=2530/3.34/1100, 1 NEX,flip angle=10°, FOV=260 mm, 1.5 mm thick, voxel size=1.4×1×1.5 mm, 2) coronal T2 TSE: TR/TE=5340/14, FOV=260 mm, 3 mm thick, voxel size=1.4×1×3 mm,3) water suppresse…
Population
Inclusion criteria	The 61 subjects in this study comprised 36 relatives of schizophreniaprobands (first degree=16, second degree=20) and 25 healthynormal volunteers (HNV) with no family history of schizophrenia.After complete description of the study, all subjects provided writteninformed consent for participation and the study was approved by thelocal IRB. Relatives of schizophrenia probands were recruited eithert…
Exclusion criteria
Group differences
	Control	2nd degree GHR	HR	Overall
Age (years)	20.23 (2.86)	19.51 (3.06)	19.31 (2.34)	X2/F=1.18, p=0.28
Males (%)	60	55	68.75	0.71 (0.70)
Psychiatric diagnosis	0	4	3	-
Interventions
	Control	2nd degree GHR	HR
Outcomes
Left hippocampus - Glx/Cho
	Baseline
	mean	SD	N
Control	6.41	1.16	24
2nd degree GHR	6.52	1.24	20
HR	5.54	1.29	15
Left hippocampus - Glx
	Baseline
	mean	SD	N
Control	1.89	0.3	24
2nd degree GHR	1.96	0.31	20
HR	1.76	0.3	15
Anterior cingulate - Glx/Cho
	Baseline
	mean	SD	N
Control	9.44	1.96	20
2nd degree GHR	9.01	2.15	12
HR	10.18	1.53	12
ACC - Glx
	Baseline
	mean	SD	N
Control	2.11	0.41	20
2nd degree GHR	2.08	0.34	12
HR	2.33	0.32	12
Christina Wenneberg
Study Identification
Sponsorship source
Country
Setting
Comments
Authors name
Institution
Email
Address
Methods
Design
Group
MRS
Population
Inclusion criteria
Exclusion criteria
Group differences
	Control	2nd degree GHR	HR	Overall
Age (years)
Males (%)
Psychiatric diagnosis
Interventions
	Control	2nd degree GHR	HR
Outcomes
Left hippocampus - Glx/Cho
	Baseline
	mean	SD	N
Control
2nd degree GHR
HR
Left hippocampus - Glx
	Baseline
	mean	SD	N
Control
2nd degree GHR
HR
Anterior cingulate - Glx/Cho
	Baseline
	mean	SD	N
Control
2nd degree GHR
HR
ACC - Glx
	Baseline
	mean	SD	N
Control
2nd degree GHR
HR

## Sheet: Byun 2009
Agreed
Study Identification
Sponsorship source	-
Country	Korea
Setting	-
Comments	-
Authors name	Min Soo Byun
Institution	Department of Psychiatry, Seoul National University College of Medicine, Seoul
Email	wonjs@snu.ac.kr
Address	Department of Psychiatry, Seoul National University College of Medicine, 101 Daehak-ro, Jongno-gu, Seoul 110-744, Korea
Methods
Design	Case-control study
Group	-
MRS	All MRI and MRS experiments were performed using a Siemens 1.5-T system (Avanto, Germany) with a st-andard head coil. Foam padding and a forehead-restraint strap were used to limit head movement during the scan. T1-weighted images in three orthogonal planes were used for positioning volumes of interest (VOIs). All subjects were advised of the importance of remaining motionless during the procedur…
Population
Inclusion criteria	The subjects enrolled in this study were part of a pro-spective, longitudinal project investigating individuals at high risk for psychosis at the Seoul Youth Clinic. The UHR group consisted of 20 subjects. UHR was determined based on the Comprehensive Assessment of At-Risk Mental States (CAARMS) criteria.15 Individuals were considered as being at UHR if they met the criteria for UHR for psychosis…
Exclusion criteria	Exclusion criteria of the present study included a known history of psychotic illness lasting longer than 1 week, substance abuse or dependence, neurological disease, or brain injury; evidence of medical illness that could ma-nifest psychiatric symptoms; and intellectual disability (IQ<70).
Group differences	The healthy control group consisted of 20 subjects who were age- and intelligence quotient(IQ)-matched to the UHR group. All were healthy adults aged 16-30 years with no lifetime history of any psychiatric disorder or treatment, and no first- to third-degree relatives with psy-chiatric disorders. These subjects were recruited via an Internet advertisement or through the social networks of hospita…
	Control	UHR with MDD	UHR without MDD	Overall
Age (years)	22.60 +/-4.11	21.55 +/-3.05	22.11 +/-3.33	F=0.294, p=0.747
Sex (male/female)	8/12	8/3	3/6	X2=3.983, p=0.137
IQ	112.05 +/-9.74	112.09 +/-14.75	108.00 +/-14.47	F=0.377, p=0.688
Duration of prodromal symptoms (years)	-	2.88 +/-2.10	2.38 +/-1.93	t=-0.553, p=0-587
PANSS (total)	-	60.00 +/-5.98	50.00 +/-9.85	t=-2.803, p=0.587
BPRS	-	46.55 +/-6.67	38.00 +/-9.71	t=-2.706, p=0.014
HAM-D	-	17.18 +/-4.24	11.56 +/-7.37	t=-2.144, p=0.046
HAM-A	-	14.27 +/-5.62	10.56 +/-8.55	t=-1.169, p=0.258
CAARMS (total)	-	40.27 +/-10.39	32.33 +/-15.38	t=-1.375, p=0.186
Interventions
	Control	UHR with MDD	UHR without MDD
Outcomes
ACC - Glx
	Baseline
	mean	SD	N
Control	11.92	1.93	20
UHR with MDD	11.41	2.58	11
UHR without MDD	11.73	2.2	9
DLPC - Glx
	Baseline
	mean	SD	N
Control	7.62	2.66	20
UHR with MDD	5.97	3.77	11
UHR without MDD	6.92	3.45	9
Thalamus - Glx
	Baseline
	mean	SD	N
Control	5.63	1.74	20
UHR with MDD	5.73	0.88	11
UHR without MDD	5.19	1	9
Christina Wenneberg
Study Identification
Sponsorship source
Country	Korea
Setting
Comments
Authors name	Min Soo Byun
Institution	Department of Psychiatry, Seoul National University College of Medicine, Seoul
Email	wonjs@snu.ac.kr
Address	Department of Psychiatry, Seoul National University College of Medicine, 101 Daehak-ro, Jongno-gu, Seoul 110-744, Korea
Methods
Design	Case-control study
Group
MRS	All MRI and MRS experiments were performed using a Siemens 1.5-T system (Avanto, Germany) with a st-andard head coil. Foam padding and a forehead-restraint strap were used to limit head movement during the scan. T1-weighted images in three orthogonal planes were used for positioning volumes of interest (VOIs). All subjects were advised of the importance of remaining motionless during the procedur…
Population
Inclusion criteria	The subjects enrolled in this study were part of a pro-spective, longitudinal project investigating individuals at high risk for psychosis at the Seoul Youth Clinic. The UHR group consisted of 20 subjects. UHR was determined based on the Comprehensive Assessment of At-Risk Mental States (CAARMS) criteria.15 Individuals were considered as being at UHR if they met the criteria for UHR for psychosis…
Exclusion criteria	Exclusion criteria of the present study included a known history of psychotic illness lasting longer than 1 week, substance abuse or dependence, neurological disease, or brain injury; evidence of medical illness that could ma-nifest psychiatric symptoms; and intellectual disability (IQ<70).
Group differences	The healthy control group consisted of 20 subjects who were age- and intelligence quotient(IQ)-matched to the UHR group. All were healthy adults aged 16-30 years with no lifetime history of any psychiatric disorder or treatment, and no first- to third-degree relatives with psy-chiatric disorders. These subjects were recruited via an Internet advertisement or through the social networks of hospita…
	Control	UHR with MDD	UHR without MDD	Overall
Age (years)	22.60 +/-4.11	21.55 +/-3.05	22.11 +/-3.33	F=0.294, p=0.747
Sex (male/female)	8/12	8/3	3/6	X2=3.983, p=0.137
IQ	112.05 +/-9.74	112.09 +/-14.75	108.00 +/-14.47	F=0.377, p=0.688
Duration of prodromal symptoms (years)	-	2.88 +/-2.10	2.38 +/-1.93	t=-0.553, p=0-587
PANSS (total)	-	60.00 +/-5.98	50.00 +/-9.85	t=-2.803, p=0.587
BPRS	-	46.55 +/-6.67	38.00 +/-9.71	t=-2.706, p=0.014
HAM-D	-	17.18 +/-4.24	11.56 +/-7.37	t=-2.144, p=0.046
HAM-A	-	14.27 +/-5.62	10.56 +/-8.55	t=-1.169, p=0.258
CAARMS (total)	-	40.27 +/-10.39	32.33 +/-15.38	t=-1.375, p=0.186
Interventions
	Control	UHR with MDD	UHR without MDD
Outcomes
ACC - Glx
	Baseline
	mean	SD	N
Control	11.92	1.93	20
UHR with MDD	11.41	2.58	11
UHR without MDD	11.73	2.2	9
DLPC - Glx
	Baseline
	mean	SD	N
Control	7.62	2.66	20
UHR with MDD	5.97	3.77	11
UHR without MDD	6.92	3.45	9
Thalamus - Glx
	Baseline
	mean	SD	N
Control	5.63	1.74	20
UHR with MDD	5.73	0.88	11
UHR without MDD	5.19	1	9
Christina Wenneberg
Study Identification
Sponsorship source
Country
Setting
Comments
Authors name
Institution
Email
Address
Methods
Design
Group
MRS
Population
Inclusion criteria
Exclusion criteria
Group differences
	Control	UHR with MDD	UHR without MDD	Overall
Age (years)
Sex (male/female)
IQ
Duration of prodromal symptoms (years)
PANSS (total)
BPRS
HAM-D
HAM-A
CAARMS (total)
Interventions
	Control	UHR with MDD	UHR without MDD
Outcomes
ACC - Glx
	Baseline
	mean	SD	N
Control
UHR with MDD
UHR without MDD
DLPC - Glx
	Baseline
	mean	SD	N
Control
UHR with MDD
UHR without MDD
Thalamus - Glx
	Baseline
	mean	SD	N
Control
UHR with MDD
UHR without MDD

## Sheet: Bloemen 2011
Agreed
Study Identification
Sponsorship source	-
Country	The Netherlands
Setting	-
Comments	-
Authors name	Oswald J.N. Bloemen
Institution	Department of Psychiatry, Academic Medical Center, University of Amsterdam,Amsterdam, the Netherlands
Email	o.j.n.bloemen@amc.nl
Address	-
Methods
Design	Case-control study
Group	-
MRS	Glutamate levels in the left hippocampus in UHR patientswere determined using Proton Magnetic Resonance Spectroscopy(1H-MRS) using a 3-Tesla Intera MRI system (Philips, Best, the Neth-erlands) equipped with a six-channel sense head coil. Metaboliteconcentrations were estimated with a single 8-mL voxel positionedin the left hippocampus (222 cm) in each subject. Automatedfirst-order interactive shi…
Population
Inclusion criteria	We recruited 11 ARMS patients (assessed by ComprehensiveAssessment of At Risk Mental State [CAARMS]) through our diag-nostic center of the early psychosis clinic of the Academic MedicalCenter,UniversityofAmsterdam
Exclusion criteria	-
Group differences	11age-,sex-,andIQ-matchedhealthy control subjects through advertisements in local newspa-pers.
	Control	HR	Overall
Interventions
	Control	HR
Outcomes
Left hippocampus - Glu
	Baseline
	mean	SD	N
Control	6.24	1.14	11
HR	5.05	1.19	11
Christina Wenneberg
Study Identification
Sponsorship source
Country	The Netherlands
Setting
Comments
Authors name	Oswald J.N. Bloemen
Institution	Department of Psychiatry, Academic Medical Center, University of Amsterdam,Amsterdam, the Netherlands
Email	o.j.n.bloemen@amc.nl
Address
Methods
Design	Case-control study
Group
MRS	Glutamate levels in the left hippocampus in UHR patientswere determined using Proton Magnetic Resonance Spectroscopy(1H-MRS) using a 3-Tesla Intera MRI system (Philips, Best, the Neth-erlands) equipped with a six-channel sense head coil. Metaboliteconcentrations were estimated with a single 8-mL voxel positionedin the left hippocampus (222 cm) in each subject. Automatedfirst-order interactive shi…
Population
Inclusion criteria	We recruited 11 ARMS patients (assessed by ComprehensiveAssessment of At Risk Mental State [CAARMS]) through our diag-nostic center of the early psychosis clinic of the Academic MedicalCenter,UniversityofAmsterdam
Exclusion criteria	-
Group differences	11age-,sex-,andIQ-matchedhealthy control subjects through advertisements in local newspa-pers.
	Control	HR	Overall
Interventions
	Control	HR
Outcomes
Left hippocampus - Glu
	Baseline
	mean	SD	N
Control	6.24	1.14	11
HR	5.05	1.19	11
Christina Wenneberg
Study Identification
Sponsorship source
Country
Setting
Comments
Authors name
Institution
Email
Address
Methods
Design
Group
MRS
Population
Inclusion criteria
Exclusion criteria
Group differences
	Control	HR	Overall
Interventions
	Control	HR
Outcomes
Left hippocampus - Glu
	Baseline
	mean	SD	N
Control
HR

## Sheet: Block 2000
Agreed
Study Identification
Sponsorship source	-
Country	Germany
Setting	-
Comments	-
Authors name	Wolfgang Block
Institution	Department of Radiology, University of Bonn Medical Center, Sigmund-Freud-Strasse 25, 53105 Bonn, Germany
Email	falkai@uni-bonn.de
Address	Department of Radiology, University of Bonn Medical Center, Sigmund-Freud-Strasse 25, 53105 Bonn, Germany
Methods
Design	Case-control study
Group	-
MRS	Magnetic resonance (MR) investigations were performedon a 1.5 Tesla whole body MR system Gyroscan ACS-NT(Philips Medical Systems, Best, The Netherlands) using amirror head coil suited for MR imaging and1H-MRS. Coro-nal inversion-recovery turbo spin-echo sequences (IR-TSE)with TR/TE/TI 2550/15/500 ms, transaxial Øuid attenuatedinversion-recovery (FLAIR) with TR/TE/TI 6000/120/2000ms and sagittal T…
Population
Inclusion criteria	Families with schizophrenia were recruited from conse-cutive admissions of probands to our inpatient services in Bonn, Germany. Controls were from the same community.All subjects were interviewed by experienced psychiatrists(MR, DJM, TGS) using the Schedule for Affective Disor-ders and Schizophrenia-Lifetime Version (SADS-L) [13].Lifetime 'best estimate' diagnoses according to DSM-IVcriteria [1] …
Exclusion criteria	-
Group differences	-
	Control	HR	Overall
n	19	35	-
M/F	7/12	19/16	-
Age +/-SD	40.2 +/-15.30	49.2 +/-15.41	-
Interventions
	Control	HR
Outcomes
Basal ganglia - Glx
	Baseline
	mean	SD	N
Control	1.23	0.44	19
HR	1.25	0.32	35
Frontal lobe - Glx
	Baseline
	mean	SD	N
Control	1.9	0.22	19
HR	1.72	0.38	35
Christina Wenneberg
Study Identification
Sponsorship source
Country	Germany
Setting
Comments
Authors name	Wolfgang Block
Institution	Department of Radiology, University of Bonn Medical Center, Sigmund-Freud-Strasse 25, 53105 Bonn, Germany
Email	falkai@uni-bonn.de
Address	Department of Radiology, University of Bonn Medical Center, Sigmund-Freud-Strasse 25, 53105 Bonn, Germany
Methods
Design	Case-control study
Group
MRS	Magnetic resonance (MR) investigations were performedon a 1.5 Tesla whole body MR system Gyroscan ACS-NT(Philips Medical Systems, Best, The Netherlands) using amirror head coil suited for MR imaging and1H-MRS. Coro-nal inversion-recovery turbo spin-echo sequences (IR-TSE)with TR/TE/TI 2550/15/500 ms, transaxial Øuid attenuatedinversion-recovery (FLAIR) with TR/TE/TI 6000/120/2000ms and sagittal T…
Population
Inclusion criteria	Families with schizophrenia were recruited from conse-cutive admissions of probands to our inpatient services in Bonn, Germany. Controls were from the same community.All subjects were interviewed by experienced psychiatrists(MR, DJM, TGS) using the Schedule for Affective Disor-ders and Schizophrenia-Lifetime Version (SADS-L) [13].Lifetime 'best estimate' diagnoses according to DSM-IVcriteria [1] …
Exclusion criteria
Group differences
	Control	HR	Overall
n	19	35	-
M/F	7/12	19/16	-
Age +/-SD	40.2 +/-15.30	49.2 +/-15.41	-
Interventions
	Control	HR
Outcomes
Basal ganglia - Glx
	Baseline
	mean	SD	N
Control	1.23	0.44	19
HR	1.25	0.32	35
Frontal lobe - Glx
	Baseline
	mean	SD	N
Control	1.9	0.22	19
HR	1.72	0.38	35
Christina Wenneberg
Study Identification
Sponsorship source
Country
Setting
Comments
Authors name
Institution
Email
Address
Methods
Design
Group
MRS
Population
Inclusion criteria
Exclusion criteria
Group differences
	Control	HR	Overall
n
M/F
Age +/-SD
Interventions
	Control	HR
Outcomes
Basal ganglia - Glx
	Baseline
	mean	SD	N
Control
HR
Frontal lobe - Glx
	Baseline
	mean	SD	N
Control
HR

## Sheet: Yoo 2009
Agreed
Study Identification
Sponsorship source	-
Country	Republic of Korea
Setting	-
Comments	-
Authors name	So Young Yoo
Institution	Department of Psychiatry, Seoul National University College of Medicine, Seoul, Republic of Korea
Email	kwonjs@plaza.snu.ac.kr
Address	Department of Psychiatry, Seoul National Uni-versity College of Medicine 28 Yeongon-dong, Chongno-gu, Seoul, Republicof Korea
Methods
Design	Case-control study
Group	-
MRS	All MRI and MRS experiments were performed using aSiemens 1.5 Tesla system (Avanto, Germany). Foam paddingand a forehead-restraint strap were used to limit head move-ment during the scan. All subjects were advised of the im-portance of remaining motionless during the procedure.For1H-MRS volume location and cerebrospinalfluid (CSF)correction of MRS quantification, a single inversion-preparedthree-…
Population
Inclusion criteria	The HGR group consisted of 22 participants who had neverhad a psychotic disorder but who had at least two relativeswith schizophrenia. They were recruited beginning in 2004through the Seoul Youth Clinic, a center for the prospective,longitudinal investigation of people at high risk for schizo-phrenia. Potential HGR participants were assessed with theFamily Interview for GeneticStudies toinvestiga…
Exclusion criteria	Participants were excludedif they had any lifetime diagnosis of psychotic illness, sub-stance dependence, neurological disease, history of headinjury or medical illness with documented cognitive sequelae,or sensory impairment; currently used psychotropic medica-tion; or had an estimated full-scale IQ of less than 70. All HGRand healthy participants were between the ages of 15 and 35.
Group differences	The healthy controls were 22 participants recruited froman internet advertisement and via the social networks ofhospital staff members. Controls were gender- and age-matched to HGR subjects. Potential controls were excluded ifanyfirst- or second-degree biological relatives had a lifetimehistory of a psychotic disorder.
	Control	HR	Overall
Age (years) (SD)	23.09 (4.84)	22.64 (5.28)	p=0.719
Gender (female/male)	10/12	9/13	-
GAF (SD)	80.43 (10.9)	-	-
PANSS (SD)	35.41 (7.71)	-	-
BPRS (SD)	27.76 (5.76)	-	-
HAM-D (SD)	5.23 (7.56)	-	-
HAM-A (SD)	3.09 (4.82)	-	-
Interventions
	Control	HR
Outcomes
ACC - Glx
	Baseline
	mean	SD	N
Control	12.09	1.77	22
HR	12.38	1.87	22
DLPC - Glx
	Baseline
	mean	SD	N
Control	7.41	2.55	22
HR	8.37	3.39	22
Thalamus - Glx
	Baseline
	mean	SD	N
Control	5.7	1.6	22
HR	5.96	2.51	22
Christina Wenneberg
Study Identification
Sponsorship source
Country	Republic of Korea
Setting
Comments
Authors name	So Young Yoo
Institution	Department of Psychiatry, Seoul National University College of Medicine, Seoul, Republic of Korea
Email	kwonjs@plaza.snu.ac.kr
Address	Department of Psychiatry, Seoul National Uni-versity College of Medicine 28 Yeongon-dong, Chongno-gu, Seoul, Republicof Korea
Methods
Design	Case-control study
Group
MRS	All MRI and MRS experiments were performed using aSiemens 1.5 Tesla system (Avanto, Germany). Foam paddingand a forehead-restraint strap were used to limit head move-ment during the scan. All subjects were advised of the im-portance of remaining motionless during the procedure.For1H-MRS volume location and cerebrospinalfluid (CSF)correction of MRS quantification, a single inversion-preparedthree-…
Population
Inclusion criteria	The HGR group consisted of 22 participants who had neverhad a psychotic disorder but who had at least two relativeswith schizophrenia. They were recruited beginning in 2004through the Seoul Youth Clinic, a center for the prospective,longitudinal investigation of people at high risk for schizo-phrenia. Potential HGR participants were assessed with theFamily Interview for GeneticStudies toinvestiga…
Exclusion criteria	Participants were excludedif they had any lifetime diagnosis of psychotic illness, sub-stance dependence, neurological disease, history of headinjury or medical illness with documented cognitive sequelae,or sensory impairment; currently used psychotropic medica-tion; or had an estimated full-scale IQ of less than 70. All HGRand healthy participants were between the ages of 15 and 35.
Group differences	The healthy controls were 22 participants recruited froman internet advertisement and via the social networks ofhospital staff members. Controls were gender- and age-matched to HGR subjects. Potential controls were excluded ifanyfirst- or second-degree biological relatives had a lifetimehistory of a psychotic disorder.
	Control	HR	Overall
Age (years) (SD)	23.09 (4.84)	22.64 (5.28)	p=0.719
Gender (female/male)	10/12	9/13	-
GAF (SD)	80.43 (10.9)	-	-
PANSS (SD)	35.41 (7.71)	-	-
BPRS (SD)	27.76 (5.76)	-	-
HAM-D (SD)	5.23 (7.56)	-	-
HAM-A (SD)	3.09 (4.82)	-	-
Interventions
	Control	HR
Outcomes
ACC - Glx
	Baseline
	mean	SD	N
Control	12.09	1.77	22
HR	12.38	1.87	22
DLPC - Glx
	Baseline
	mean	SD	N
Control	7.41	2.55	22
HR	8.37	3.39	22
Thalamus - Glx
	Baseline
	mean	SD	N
Control	5.7	1.6	22
HR	5.96	2.51	22
Christina Wenneberg
Study Identification
Sponsorship source
Country
Setting
Comments
Authors name
Institution
Email
Address
Methods
Design
Group
MRS
Population
Inclusion criteria
Exclusion criteria
Group differences
	Control	HR	Overall
Age (years) (SD)
Gender (female/male)
GAF (SD)
PANSS (SD)
BPRS (SD)
HAM-D (SD)
HAM-A (SD)
Interventions
	Control	HR
Outcomes
ACC - Glx
	Baseline
	mean	SD	N
Control
HR
DLPC - Glx
	Baseline
	mean	SD	N
Control
HR
Thalamus - Glx
	Baseline
	mean	SD	N
Control
HR

## Sheet: Wood 2010
Agreed
Study Identification
Sponsorship source	-
Country	Australia
Setting	-
Comments	-
Authors name	Stephen J. Wood
Institution	Melbourne Neuropsychiatry Centre, Department of Psychiatry, University of Melbourne and Melbourne Health, Australia
Email	sjwood@unimelb.edu.au
Address	Melbourne Neuropsychiatry Centre, c/o National Neurosci-ence Facility, 161 Barry Street, Parkville VIC 3052, Australia
Methods
Design	Case-control study
Group	-
MRS	Spectroscopy data were unavailable for nine participants (4comparison subjects, 4 UHR-NP and 1 UHR-P). Short-echo (TE30 ms), single-voxel proton magnetic resonance spectroscopy wasperformed using a standard PRESS sequence with two chemical-shiftselective imaging pulses for water suppression. Spectra were acquiredwith 128 transients of 2 k data points over a frequency width of5000 Hz (TR=3 s). Spe…
Population
Inclusion criteria	66 UHR participants (25 male; 38%) were recruited through thePersonal Assessment and Crisis Evaluation (PACE) Clinic, ORYGENYouth Health (Yung et al., 2004a). UHR participants met criteria for atleast one of the following groups: (i)State and trait risk factors,(ii)Attenuated psychotic symptoms, and (iii)Brief Limited IntermittentPsychotic Symptoms (BLIPS), as assessed by the ComprehensiveAssessm…
Exclusion criteria	Potential participants were excluded from the study if they had: ahistory of significant head injury, seizures, cardiovascular disease,other neurological disease, impaired thyroid function, history ofsteroid use, Diagnostic and Statistical Manual of Mental Disorders IV(DSM-IV) criteria for alcohol or substance abuse. Potential healthycomparison participants with a family history of psychotic illn…
Group differences	The healthy comparison group (n=29; 11 male, 38%) wasrecruited from respondents to advertisements, from friends of theUHR group, and from hospital ancillary workers and their families.Participants were screened using questions from the StructuredClinical Interview for the DSM-IV-TR Axis 1 Disorders (SCID-IV;Firstet al., 1997) to determine they did not have an Axis 1 disorder.
	Control	UHR-P	UHR-NP	Overall
Interventions
	Control	UHR-P	UHR-NP
Outcomes
Left temporal lobe - Glx
	Baseline
	mean	SD	N
Control	6.31	0.39	25
UHR-P	6.03	0.79	6
UHR-NP	6.65	0.26	55
Right temporal lobe - Glx
	Baseline
	mean	SD	N
Control	6.04	0.39	25
UHR-P	5.82	0.76	6
UHR-NP	6.1	0.25	55
Christina Wenneberg
Study Identification
Sponsorship source
Country	Australia
Setting
Comments
Authors name	Stephen J. Wood
Institution	Melbourne Neuropsychiatry Centre, Department of Psychiatry, University of Melbourne and Melbourne Health, Australia
Email	sjwood@unimelb.edu.au
Address	Melbourne Neuropsychiatry Centre, c/o National Neurosci-ence Facility, 161 Barry Street, Parkville VIC 3052, Australia
Methods
Design	Case-control study
Group
MRS	Spectroscopy data were unavailable for nine participants (4comparison subjects, 4 UHR-NP and 1 UHR-P). Short-echo (TE30 ms), single-voxel proton magnetic resonance spectroscopy wasperformed using a standard PRESS sequence with two chemical-shiftselective imaging pulses for water suppression. Spectra were acquiredwith 128 transients of 2 k data points over a frequency width of5000 Hz (TR=3 s). Spe…
Population
Inclusion criteria	66 UHR participants (25 male; 38%) were recruited through thePersonal Assessment and Crisis Evaluation (PACE) Clinic, ORYGENYouth Health (Yung et al., 2004a). UHR participants met criteria for atleast one of the following groups: (i)State and trait risk factors,(ii)Attenuated psychotic symptoms, and (iii)Brief Limited IntermittentPsychotic Symptoms (BLIPS), as assessed by the ComprehensiveAssessm…
Exclusion criteria	Potential participants were excluded from the study if they had: ahistory of significant head injury, seizures, cardiovascular disease,other neurological disease, impaired thyroid function, history ofsteroid use, Diagnostic and Statistical Manual of Mental Disorders IV(DSM-IV) criteria for alcohol or substance abuse. Potential healthycomparison participants with a family history of psychotic illn…
Group differences	The healthy comparison group (n=29; 11 male, 38%) wasrecruited from respondents to advertisements, from friends of theUHR group, and from hospital ancillary workers and their families.Participants were screened using questions from the StructuredClinical Interview for the DSM-IV-TR Axis 1 Disorders (SCID-IV;Firstet al., 1997) to determine they did not have an Axis 1 disorder.
	Control	UHR-P	UHR-NP	Overall
Interventions
	Control	UHR-P	UHR-NP
Outcomes
Left temporal lobe - Glx
	Baseline
	mean	SD	N
Control	6.31	0.39	25
UHR-P	6.03	0.79	6
UHR-NP	6.65	0.26	55
Right temporal lobe - Glx
	Baseline
	mean	SD	N
Control	6.04	0.39	25
UHR-P	5.82	0.76	6
UHR-NP	6.1	0.25	55
Christina Wenneberg
Study Identification
Sponsorship source
Country
Setting
Comments
Authors name
Institution
Email
Address
Methods
Design
Group
MRS
Population
Inclusion criteria
Exclusion criteria
Group differences
	Control	UHR-P	UHR-NP	Overall
Interventions
	Control	UHR-P	UHR-NP
Outcomes
Left temporal lobe - Glx
	Baseline
	mean	SD	N
Control
UHR-P
UHR-NP
Right temporal lobe - Glx
	Baseline
	mean	SD	N
Control
UHR-P
UHR-NP

## Sheet: Tibbo 2004
Agreed
Study Identification
Sponsorship source	-
Country	Canada
Setting	-
Comments	-
Authors name	Philip Tibbo
Institution	ebensee Schizophrenia Research Unit, the De-partment of Psychiatry, and the Department of Biomedical Engineer-ing, University of Alberta, Edmonton.
Email	ptibbo@ualberta.ca
Address	Department of Psychiatry, University of Alberta Hospital, 1E7.11WMC, Edmonton, Alberta CANADA T6G 2B7
Methods
Design	Case-control study
Group	-
MRS	1H-MRS was performed using a 3-Tesla magnet (Magnex Sci-entific, Concord, Calif.) equipped with actively shielded gradientsand a spectrometer (Surrey Medical Imaging Systems, Surrey,U.K.) equipped with a quadrature birdcage resonator. Transverse,sagittal, and coronal gradient echo images (TE=20 msec, TR=500msec, 5 mm slice thickness, 256×256 point resolution) were ac-quired to register a 2.5-cm3 …
Population
Inclusion criteria	After receiving informed consent from parents to approachtheir child (schizophrenia parents were recruited through the lo-cal university schizophrenia clinic), informed consent was thenobtained from 20 asymptomatic adolescents at high genetic riskfor schizophrenia (i.e., those who had a parent with schizophre-nia) and a comparison group of 22 adolescents at low genetic risk(i.e., no parent with a…
Exclusion criteria	-
Group differences	-
	Control	HR	Overall
Sex Male/Female	9/12	7/13	0.7
Handedness Right/Left	20/2	19/1	0.7
Obstetric complications Absent/Equivocal/Definite/Unknown	12/4/6/0	6/3/9/1	0.32
Age (years) (SD)	16.7 (1.70)	16.4 (1.99)	0.67
Education (years) (SD)	10.27 (1.70)	9.90 (1.65)	0.48
GAF (SD)	90.55 (4.56)	80.30 (10.66)	0.001
Modified PAS (SD)	2.36 (1.68)	3.30 (2.83)	0.2
Socioeconomic status (SD)	2.23 (0.53)	3.10 (0.79)	0.001
Interventions
	Control	HR
Outcomes
Right MFL - Glx
	Baseline
	mean	SD	N
Control	1.53	0.39	22
HR	1.86	0.46	20
Christina Wenneberg
Study Identification
Sponsorship source
Country	Canada
Setting
Comments
Authors name	Philip Tibbo
Institution	ebensee Schizophrenia Research Unit, the De-partment of Psychiatry, and the Department of Biomedical Engineer-ing, University of Alberta, Edmonton.
Email	ptibbo@ualberta.ca
Address	Department of Psychiatry, University of Alberta Hospital, 1E7.11WMC, Edmonton, Alberta CANADA T6G 2B7
Methods
Design	Case-control study
Group
MRS	1H-MRS was performed using a 3-Tesla magnet (Magnex Sci-entific, Concord, Calif.) equipped with actively shielded gradientsand a spectrometer (Surrey Medical Imaging Systems, Surrey,U.K.) equipped with a quadrature birdcage resonator. Transverse,sagittal, and coronal gradient echo images (TE=20 msec, TR=500msec, 5 mm slice thickness, 256×256 point resolution) were ac-quired to register a 2.5-cm3 …
Population
Inclusion criteria	After receiving informed consent from parents to approachtheir child (schizophrenia parents were recruited through the lo-cal university schizophrenia clinic), informed consent was thenobtained from 20 asymptomatic adolescents at high genetic riskfor schizophrenia (i.e., those who had a parent with schizophre-nia) and a comparison group of 22 adolescents at low genetic risk(i.e., no parent with a…
Exclusion criteria
Group differences
	Control	HR	Overall
Sex Male/Female	9/12	7/13	0.7
Handedness Right/Left	20/2	19/1	0.7
Obstetric complications Absent/Equivocal/Definite/Unknown	12/4/6/0	6/3/9/1	0.32
Age (years) (SD)	16.7 (1.70)	16.4 (1.99)	0.67
Education (years) (SD)	10.27 (1.70)	9.90 (1.65)	0.48
GAF (SD)	90.55 (4.56)	80.30 (10.66)	0.001
Modified PAS (SD)	2.36 (1.68)	3.30 (2.83)	0.2
Socioeconomic status (SD)	2.23 (0.53)	3.10 (0.79)	0.001
Interventions
	Control	HR
Outcomes
Right MFL - Glx
	Baseline
	mean	SD	N
Control	1.53	0.39	22
HR	1.86	0.46	20
Christina Wenneberg
Study Identification
Sponsorship source
Country
Setting
Comments
Authors name
Institution
Email
Address
Methods
Design
Group
MRS
Population
Inclusion criteria
Exclusion criteria
Group differences
	Control	HR	Overall
Sex Male/Female
Handedness Right/Left
Obstetric complications Absent/Equivocal/Definite/Unknown
Age (years) (SD)
Education (years) (SD)
GAF (SD)
Modified PAS (SD)
Socioeconomic status (SD)
Interventions
	Control	HR
Outcomes
Right MFL - Glx
	Baseline
	mean	SD	N
Control
HR

[truncated: 19 more sheets: Marenco 2016, Lutkenhoff 2010, Wang 2016, Valli 2011, Tandon 2013, Stone 2009, Shendyapina 2015, Shakory 2018, Purdon 2008, Nenadic 2015, Natsubori 2014, Modinos 2018, Menschikov 2016, Liemburg 2016, Keshavan 2009, Egerton 2014, DeLaFuente-Sandoval 2015, delaFuente-Sandoval 2011, DaSilva 2019]
